# Supplementary material for: Clostridioides difficile aggravates dextran sulfate solution (DSS)-induced colitis by shaping the gut microbiota and promoting neutrophil recruitment
Source: Gut Microbes. 2023 Mar 23;15(1):2192478. doi: 10.1080/19490976.2023.2192478 (PMC10038061; doi:10.1080/19490976.2023.2192478)
Supplement: Supplemental Material [file KGMI_A_2192478_SM0498.zip]

Archive with 2 entries (2 files):
- Revised Supplementary Files.docx
- Supplementary table.docx
